# Supplementary material for: Mycobacterial Antigen Driven Activation of CD14++CD16− Monocytes Is a Predictor of Tuberculosis-Associated Immune Reconstitution Inflammatory Syndrome
Source: PLoS Pathog. 2014 Oct 2;10(10):e1004433. doi: 10.1371/journal.ppat.1004433 (PMC4183698; doi:10.1371/journal.ppat.1004433)
Supplement: Data file S1 — Correlations from South Indian Cohort. (XLSX) [file ppat.1004433.s001.xlsx]

## Sheet: India-IRIS_week 0
Variable 1	Variable 2	Spearman rank	P value
IFABP	CXCL10	-0.5545	0.0396
IFN-g	VEGF	0.7	0.0006
	TNF-a	0.6608	0.0053
IL-10	IFNg	0.8096	<.0001
	VEGF	0.8086	<.0001
	IL-12p70	0.7221	0.0002
IL-12p70	VEGF	0.7371	0.0002
	IFN-g	0.5939	0.0045
	CCL4	-0.5766	0.0062
	ccl2	-0.4545	0.0384
IL-15	vegf	0.5459	0.0156
	IFN-g	0.5026	0.0239
	CCL4	-0.4647	0.039
IL-1b	CCL3	0.8468	<.0001
	IL-6	0.806	<.0001
	IL-8	0.7104	0.0003
	CCL4	0.6143	0.0031
IL-1Ra	IFN-g	0.6582	0.0012
	IL-10	0.5208	0.0155
	CCL11	0.5188	0.0191
IL-6	CCL3	0.7113	0.0004
	IL-8	0.5865	0.0066
	TNF-a	0.6265	0.0094
	sTF	0.4283	0.0182
IL-8	CCL3	0.6532	0.0013
	CCL4	0.5195	0.0158
	CCL2	0.5052	0.0195
CCL3	CCL4	0.7675	<.0001
CCL5	TNF-a	-0.5147	0.0413
sCD14	IL-6	0.6045	0.0048
	IL-8	0.4779	0.0284
	TNF-a	0.5	0.0486
sCD163	I-FABP	-0.5677	0.0342
	CXCL10	0.4364	0.048
	sTF	0.3654	0.01973
TGF-b	IL-1Ra	0.5364	0.0122

## Sheet: India-IRIS_event
Variable 1	Variable 2	Spearman rank	P value
CCL11	IFN-g	0.494	0.0268
	CCL4	0.4588	0.0419
IFN-g	VEGF	0.7258	0.0004
	CCL4	0.5197	0.0188
	CXCL10	0.4483	0.0474
IL-10	IFN-g	0.6491	0.002
	VEGF	0.6281	0.004
	CXCL10	0.5714	0.0085
	IL-12p70	0.5125	0.0249
	CCL11	0.4724	0.0355
	CCL2	0.4586	0.042
IL-12p70	VEGF	0.5827	0.0088
	IFN-g	0.5145	0.0242
IL-1b	IL-8	0.8431	<.0001
	IL-6	0.797	<.0001
	CCL3	0.6406	0.0023
	CCL4	0.6361	0.0026
	IL-1Ra	0.5528	0.0115
	IFN-g	0.5453	0.0129
	TNF-a	0.6658	0.013
	CCL11	0.446	0.0487
IL-1Ra	IFN-g	0.7908	<.0001
	CCL11	0.7682	<.0001
	IL-10	0.7183	0.0004
	CCL4	0.5935	0.0058
	VEGF	0.5669	0.0114
	IL-6	0.5333	0.0155
IL-6	CCL4	0.7158	0.0004
	CCL3	0.6812	0.0009
	IL-8	0.674	0.003
	CCL11	0.5528	0.0115
	VEGF	0.5509	0.0145
	IL-15	0.5882	0.0165
	IFN-g	0.4889	0.0287
	IL-10	0.4541	0.0443
IL-8	CCL3	0.6397	0.0057
	CCL4	0.5858	0.0135
CXCL10	CCL5	0.7158	0.0004
CCL3	CCL4	0.8	<.0001
CCL5	PDGF	0.5759	0.0079
sCD14	IL-6	0.7248	0.0003
	CCL4	0.6662	0.0013
	CCL3	0.5835	0.0069
	IFN-g	0.5649	0.0095
	IL-1Ra	0.5355	0.015
	CCL11	0.5145	0.0203
	IL-1b	0.4947	0.0266
	IL-15	0.5471	0.0283
	IL-10	0.4586	0.042
	sTF	0.782	0.00196
sCD163	sTF	0.3875	0.03957
TGF-b	IFN-g	0.6087	0.0044
	IL-1Ra	0.5064	0.0227
	IL-1b	0.4799	0.0323

## Sheet: India-Non_IRIS_week 0
Variable 1	Variable 2	Spearman rank	P value
CCL11	CCL4	0.578	0.0304
IL-10	IL-12	0.7934	0.0007
	VEGF	0.6176	0.0186
	IFN-g	0.5457	0.0436
IL-12	VEGF	0.767	0.0014
IL-1b	CCL3	0.7758	0.0011
	IL-8	0.7363	0.0027
	CCL4	0.6747	0.0081
	CCL11	0.6044	0.0221
	IL-6	0.5912	0.026
IL-1Ra	IFN-g	0.6799	0.0075
	CXCL10	0.5341	0.0492
IL-8	CCL4	0.833	0.0002
	CCL3	0.7407	0.0024
	TNF-a	0.75	0.0199
CXCL10	CCL3	0.5824	0.0289
CCL3	CCL4	0.7934	0.0007
	TNF-a	0.8	0.0096
CCL4	TNF-a	0.9	0.0009
sCD14	IL-15	0.6154	0.0332
sCD163	CCL11	-0.644	0.0129
sTF	IL-6	0.3621	0.0349

## Sheet: India-Non_IRIS_week 6
Variable 1	Variable 2	Spearman rank	P value
IFN-g	VEGF	0.7	0.0165
IL-10	VEGF	0.6091	0.0467
IL-10	IL-12	0.6667	0.0499
IL-12	VEGF	0.8	0.0096
IL-15	CCL2	0.9	0.0374
IL-1b	IL-6	0.8182	0.0011
IL-1b	IL-8	0.7133	0.0092
IL-1b	IFN-g	0.6573	0.0202
IL-1b	IL-10	0.6545	0.0289
IL-1Ra	IFN-g	0.9613	<.0001
IL-1Ra	VEGF	0.6879	0.0193
IL-6	IL-8	0.6783	0.0153
IL-6	IFN-g	0.6573	0.0202
CCL3	CCL4	0.6923	0.0126
CCL4	PDGF	0.6923	0.0126
sCD14	CCL2	-0.6084	0.0358
sCD14	TGF-b	0.5874	0.0446
sCD163	IL-1Ra	-0.8611	0.0007
sCD163	VEGF	-0.8091	0.0026
sCD163	IFN-g	-0.6434	0.024
TGF-b	CCL2	-0.6434	0.024
