# Supplementary material for: Mycobacterial Antigen Driven Activation of CD14++CD16− Monocytes Is a Predictor of Tuberculosis-Associated Immune Reconstitution Inflammatory Syndrome
Source: PLoS Pathog. 2014 Oct 2;10(10):e1004433. doi: 10.1371/journal.ppat.1004433 (PMC4183698; doi:10.1371/journal.ppat.1004433)
Supplement: Data file S2 — Correlations from South African Cohort. (XLSX) [file ppat.1004433.s002.xlsx]

## Sheet: South Africa IRIS week 0
Variable 1	Variable 2	Spearman	P value
CCL3	IL-6	0.4224	0.0074
	IL-10	0.3912	0.0138
	IFN-g	0.3863	0.0151
	TNF-a	0.3319	0.039
CCL4	IL-10	0.383	0.0161
CRP	IL-6	0.4326	0.006
	TNF-a	0.3552	0.0265
CXCL10	TNF-a	0.6838	<.0001
	IL-10	0.5322	0.0005
	IFN-g	0.3648	0.0224
IFNg	IL-8	0.4697	0.0026
	IL-6	0.455	0.0036
	IL-10	0.3848	0.0156
IL-10	IL-6	0.359	0.0248
	IL-8	0.3425	0.0328
IL-12p40	IFN-g	0.4345	0.0057
	CCL3	0.3278	0.0416
	TNF-a	0.318	0.0485
Monocytes	IL-10	-0.3934	0.0423
Neutrophils	IL-12p40	-0.5082	0.0068
sCD14	IL-6	0.3451	0.0158
	IL-8	0.3019	0.0246
	CRP	0.4162	0.0084
TNF-a	IFN-g	0.5058	0.001
	IL-10	0.4863	0.0017
	IL-6	0.4623	0.003

## Sheet: South Africa IRIS week 2
Variable 1	Variable 2	Spearman	P value
CCL3	CCL4	0.5683	0.0002
	TNF-a	0.5545	0.0002
	IFN-g	0.3971	0.0123
	IL-8	0.3286	0.0411
CCL4	IL-10	0.609	<.0001
	TNF-a	0.4787	0.0021
CRP	TNF-a	0.5854	0.0017
	IL-6	0.5222	0.0062
	CXCL10	0.4896	0.0111
	IFN-g	0.4148	0.0351
CXCL10	TNF-a	0.8151	<.0001
	CCL3	0.5963	<.0001
	IFN-g	0.5524	0.0003
	CCL4	0.5165	0.0008
	IL-8	0.4418	0.0049
	IL-10	0.4142	0.0088
	IL-6	0.3806	0.0168
IFN-g	IL-6	0.4664	0.0028
	IL-8	0.4576	0.0034
IL-10	IL-6	0.3309	0.0397
IL-12p40	CXCL10	0.5067	0.001
	TNF-a	0.4651	0.0028
	CCL4	0.4272	0.0067
	CCL3	0.3406	0.0339
IL-6	IL-8	0.3674	0.0214
Neutrophils	Monocytes	0.4048	0.0239
sCD14	IL-6	0.3885	0.0128
	IL-8	0.3285	0.0413
	CRP	0.4251	0.0052
	IFN-g	0.4052	0.0282
	sTF	0.329	0.0431
TNF-a	IFN-g	0.6251	<.0001
	IL-10	0.5935	<.0001
	IL-6	0.5345	0.0005
	IL-8	0.4006	0.0115

## Sheet: South Africa Non-IRIS week 0
Variable 1	Variable 2	Spearman	P value
CCL3	TNF-a	0.3913	0.0151
	IFN-g	0.3679	0.023
	CCL4	0.3536	0.0294
CCL4	TNF-a	0.4859	0.002
	IL-10	0.3846	0.0171
CRP	IL-6	0.6308	<.0001
	IL-8	0.5848	0.0002
	TNF-a	0.391	0.0184
CXCL10	TNF-a	0.7669	<.0001
	CCL4	0.4426	0.0054
	IFN-g	0.3223	0.0485
IL-12p40	CXCL10	0.6832	<.0001
	TNF-a	0.6439	<.0001
	CCL4	0.4437	0.0053
	IFN-g	0.404	0.0119
IL-6	IL-8	0.6294	<.0001
TNF-a	IFN-g	0.5423	0.0004
	IL-8	0.4496	0.0046
	IL-6	0.4218	0.0083

## Sheet: South Africa Non-IRIS week 2
Variable 1	Variable 2	Spearman	P value
CCL3	IL-8	0.5233	0.0007
	CCL4	0.3735	0.0209
CCL4	TNF-a	0.481	0.0022
	IFN-g	0.473	0.0027
	IL-10	0.4133	0.0099
CRP	IL-6	0.802	<.0001
	TNF-a	0.6614	0.0002
	CXCL10	0.5267	0.0057
	IFN-g	0.5074	0.0081
	IL-8	0.5054	0.0084
CXCL10	TNF-a	0.7809	<.0001
	IFN-g	0.7053	<.0001
	CCL4	0.5982	<.0001
	IL-10	0.3815	0.0181
	IL-8	0.3509	0.0308
IFN-g	IL-8	0.3573	0.0276
	IL-6	0.3379	0.038
IL-12p40	IFN-g	0.6171	<.0001
	CXCL10	0.5941	<.0001
	TNF-a	0.5274	0.0007
	CCL4	0.5253	0.0007
	IL-8	0.4003	0.0128
	CCL3	0.3343	0.0403
IL-6	IL-8	0.5178	0.0009
TNF-a	IFN-g	0.7211	<.0001
	IL-6	0.5505	0.0003
	IL-8	0.5467	0.0004
